# Supplementary material for: The Association between New-Onset Depressive Symptoms and Participating in Medical Check-Ups among Elderly Individuals
Source: Int J Environ Res Public Health. 2022 Sep 13;19(18):11509. doi: 10.3390/ijerph191811509 (PMC9516985; doi:10.3390/ijerph191811509)
Supplement: Supplementary file 1 [file ijerph-19-11509-s001.zip]

Archive with 1 entries (1 files):
- ijerph-1893200-supplementary.pdf
